# Supplementary material for: A comparative UHPLC-QTOF-MS/MS-based metabolomics approach reveals the metabolite profiling of wolfberry sourced from different geographical origins
Source: Food Chem X. 2024 Feb 10;21:101221. doi: 10.1016/j.fochx.2024.101221 (PMC10877177; doi:10.1016/j.fochx.2024.101221)
Supplement: Supplementary data 2 [file mmc2.xlsx]

## Sheet: Tab.S1
Tab. S1 Sources of LB samples from different origins
NO	Name	Type	City	Province	Year
1	NX1	NX	Zhongning	Ningxia	2018
2	NX2	NX	Zhongning	Ningxia	2018
3	NX3	NX	Zhongning	Ningxia	2018
4	NX4	NX	Zhongning	Ningxia	2018
5	NX5	NX	Zhongning	Ningxia	2018
6	NX6	NX	Zhongning	Ningxia	2018
7	NX7	NX	Zhongning	Ningxia	2018
8	NX8	NX	Zhongning	Ningxia	2018
9	NX9	NX	Zhongning	Ningxia	2018
10	NX10	NX	Zhongning	Ningxia	2018
11	NX11	NX	Zhongning	Ningxia	2018
12	NX12	NX	Zhongning	Ningxia	2018
13	NX13	NX	Zhongning	Ningxia	2018
14	NX14	NX	Zhongning	Ningxia	2018
15	NX15	NX	Zhongning	Ningxia	2018
16	NX16	NX	Zhongning	Ningxia	2019
17	NX17	NX	Zhongning	Ningxia	2019
18	NX18	NX	Zhongning	Ningxia	2019
19	NX19	NX	Zhongning	Ningxia	2019
20	NX20	NX	Zhongning	Ningxia	2019
21	NX21	NX	Zhongning	Ningxia	2019
22	NX22	NX	Zhongning	Ningxia	2019
23	NX23	NX	Zhongning	Ningxia	2019
24	NX24	NX	Zhongning	Ningxia	2019
25	NX25	NX	Zhongning	Ningxia	2019
26	NX26	NX	Zhongning	Ningxia	2019
27	NX27	NX	Zhongning	Ningxia	2019
28	NX28	NX	Zhongning	Ningxia	2019
29	NX29	NX	Zhongning	Ningxia	2019
30	NX30	NX	Zhongning	Ningxia	2019
31	NX31	NX	Zhongning	Ningxia	2020
32	NX32	NX	Zhongning	Ningxia	2020
33	NX33	NX	Zhongning	Ningxia	2020
34	NX34	NX	Zhongning	Ningxia	2020
35	NX35	NX	Zhongning	Ningxia	2020
36	NX36	NX	Zhongning	Ningxia	2020
37	NX37	NX	Zhongning	Ningxia	2020
38	NX38	NX	Zhongning	Ningxia	2020
39	NX39	NX	Zhongning	Ningxia	2020
40	NX40	NX	Zhongning	Ningxia	2020
41	NX41	NX	Zhongning	Ningxia	2020
42	NX42	NX	Zhongning	Ningxia	2020
43	NX43	NX	Zhongning	Ningxia	2020
44	NX44	NX	Zhongning	Ningxia	2020
45	NX45	NX	Zhongning	Ningxia	2020
46	NX46	NX	Zhongning	Ningxia	2020
47	NX47	NX	Zhongning	Ningxia	2020
48	NX48	NX	Zhongning	Ningxia	2020
49	NX49	NX	Zhongning	Ningxia	2020
50	NX50	NX	Zhongning	Ningxia	2020
51	GS1	GS	Baiyin	Gansu	2018
52	GS2	GS	Baiyin	Gansu	2018
53	GS3	GS	Baiyin	Gansu	2018
54	GS4	GS	Baiyin	Gansu	2018
55	GS5	GS	Baiyin	Gansu	2018
56	GS6	GS	Baiyin	Gansu	2018
57	GS7	GS	Baiyin	Gansu	2018
58	GS8	GS	Baiyin	Gansu	2018
59	GS9	GS	Baiyin	Gansu	2018
60	GS10	GS	Baiyin	Gansu	2018
61	GS11	GS	Baiyin	Gansu	2018
62	GS12	GS	Baiyin	Gansu	2018
63	GS13	GS	Baiyin	Gansu	2018
64	GS14	GS	Baiyin	Gansu	2018
65	GS15	GS	Baiyin	Gansu	2018
66	GS16	GS	Baiyin	Gansu	2019
67	GS17	GS	Baiyin	Gansu	2019
68	GS18	GS	Baiyin	Gansu	2019
69	GS19	GS	Baiyin	Gansu	2019
70	GS20	GS	Baiyin	Gansu	2019
71	GS21	GS	Baiyin	Gansu	2019
72	GS22	GS	Baiyin	Gansu	2019
73	GS23	GS	Baiyin	Gansu	2019
74	GS24	GS	Baiyin	Gansu	2019
75	GS25	GS	Baiyin	Gansu	2019
76	GS26	GS	Baiyin	Gansu	2019
77	GS27	GS	Baiyin	Gansu	2019
78	GS28	GS	Baiyin	Gansu	2019
79	GS29	GS	Baiyin	Gansu	2019
80	GS30	GS	Baiyin	Gansu	2019
81	GS31	GS	Baiyin	Gansu	2020
82	GS32	GS	Baiyin	Gansu	2020
83	GS33	GS	Baiyin	Gansu	2020
84	GS34	GS	Baiyin	Gansu	2020
85	GS35	GS	Baiyin	Gansu	2020
86	GS36	GS	Baiyin	Gansu	2020
87	GS37	GS	Baiyin	Gansu	2020
88	GS38	GS	Baiyin	Gansu	2020
89	GS39	GS	Baiyin	Gansu	2020
90	GS40	GS	Baiyin	Gansu	2020
91	GS41	GS	Baiyin	Gansu	2020
92	GS42	GS	Baiyin	Gansu	2020
93	GS43	GS	Baiyin	Gansu	2020
94	GS44	GS	Baiyin	Gansu	2020
95	GS45	GS	Baiyin	Gansu	2020
96	GS46	GS	Baiyin	Gansu	2020
97	GS47	GS	Baiyin	Gansu	2020
98	GS48	GS	Baiyin	Gansu	2020
99	GS49	GS	Baiyin	Gansu	2020
100	GS50	GS	Baiyin	Gansu	2020
101	QH1	QH	Delingha	Qinghai	2018
102	QH2	QH	Delingha	Qinghai	2018
103	QH3	QH	Delingha	Qinghai	2018
104	QH4	QH	Delingha	Qinghai	2018
105	QH5	QH	Delingha	Qinghai	2018
106	QH6	QH	Delingha	Qinghai	2018
107	QH7	QH	Delingha	Qinghai	2018
108	QH8	QH	Delingha	Qinghai	2018
109	QH9	QH	Delingha	Qinghai	2018
110	QH10	QH	Delingha	Qinghai	2018
111	QH11	QH	Delingha	Qinghai	2018
112	QH12	QH	Delingha	Qinghai	2018
113	QH13	QH	Delingha	Qinghai	2018
114	QH14	QH	Delingha	Qinghai	2018
115	QH15	QH	Delingha	Qinghai	2018
116	QH16	QH	Delingha	Qinghai	2019
117	QH17	QH	Delingha	Qinghai	2019
118	QH18	QH	Delingha	Qinghai	2019
119	QH19	QH	Delingha	Qinghai	2019
120	QH20	QH	Delingha	Qinghai	2019
121	QH21	QH	Delingha	Qinghai	2019
122	QH22	QH	Delingha	Qinghai	2019
123	QH23	QH	Delingha	Qinghai	2019
124	QH24	QH	Delingha	Qinghai	2019
125	QH25	QH	Delingha	Qinghai	2019
126	QH26	QH	Delingha	Qinghai	2019
127	QH27	QH	Delingha	Qinghai	2019
128	QH28	QH	Delingha	Qinghai	2019
129	QH29	QH	Delingha	Qinghai	2019
130	QH30	QH	Delingha	Qinghai	2019
131	QH31	QH	Delingha	Qinghai	2020
132	QH32	QH	Delingha	Qinghai	2020
133	QH33	QH	Delingha	Qinghai	2020
134	QH34	QH	Delingha	Qinghai	2020
135	QH35	QH	Delingha	Qinghai	2020
136	QH36	QH	Delingha	Qinghai	2020
137	QH37	QH	Delingha	Qinghai	2020
138	QH38	QH	Delingha	Qinghai	2020
139	QH39	QH	Delingha	Qinghai	2020
140	QH40	QH	Delingha	Qinghai	2020
141	QH41	QH	Delingha	Qinghai	2020
142	QH42	QH	Delingha	Qinghai	2020
143	QH43	QH	Delingha	Qinghai	2020
144	QH44	QH	Delingha	Qinghai	2020
145	QH45	QH	Delingha	Qinghai	2020
146	QH46	QH	Delingha	Qinghai	2020
147	QH47	QH	Delingha	Qinghai	2020
148	QH48	QH	Delingha	Qinghai	2020
149	QH49	QH	Delingha	Qinghai	2020
150	XJ1	XJ	Jinghe	Xinjiang	2018
151	XJ2	XJ	Jinghe	Xinjiang	2018
152	XJ3	XJ	Jinghe	Xinjiang	2018
153	XJ4	XJ	Jinghe	Xinjiang	2018
154	XJ5	XJ	Jinghe	Xinjiang	2018
155	XJ6	XJ	Jinghe	Xinjiang	2018
156	XJ7	XJ	Jinghe	Xinjiang	2018
157	XJ8	XJ	Jinghe	Xinjiang	2018
158	XJ9	XJ	Jinghe	Xinjiang	2018
159	XJ10	XJ	Jinghe	Xinjiang	2018
160	XJ11	XJ	Jinghe	Xinjiang	2018
161	XJ12	XJ	Jinghe	Xinjiang	2018
162	XJ13	XJ	Jinghe	Xinjiang	2018
163	XJ14	XJ	Jinghe	Xinjiang	2018
164	XJ15	XJ	Jinghe	Xinjiang	2018
165	XJ16	XJ	Jinghe	Xinjiang	2019
166	XJ17	XJ	Jinghe	Xinjiang	2019
167	XJ18	XJ	Jinghe	Xinjiang	2019
168	XJ19	XJ	Jinghe	Xinjiang	2019
169	XJ20	XJ	Jinghe	Xinjiang	2019
170	XJ21	XJ	Jinghe	Xinjiang	2019
171	XJ22	XJ	Jinghe	Xinjiang	2019
172	XJ23	XJ	Jinghe	Xinjiang	2019
173	XJ24	XJ	Jinghe	Xinjiang	2019
174	XJ25	XJ	Jinghe	Xinjiang	2019
175	XJ26	XJ	Jinghe	Xinjiang	2019
176	XJ27	XJ	Jinghe	Xinjiang	2019
177	XJ28	XJ	Jinghe	Xinjiang	2019
178	XJ29	XJ	Jinghe	Xinjiang	2019
179	XJ30	XJ	Jinghe	Xinjiang	2019
180	XJ31	XJ	Jinghe	Xinjiang	2020
181	XJ32	XJ	Jinghe	Xinjiang	2020
182	XJ33	XJ	Jinghe	Xinjiang	2020
183	XJ34	XJ	Jinghe	Xinjiang	2020
184	XJ35	XJ	Jinghe	Xinjiang	2020
185	XJ36	XJ	Jinghe	Xinjiang	2020
186	XJ37	XJ	Jinghe	Xinjiang	2020
187	XJ38	XJ	Jinghe	Xinjiang	2020
188	XJ39	XJ	Jinghe	Xinjiang	2020
189	XJ40	XJ	Jinghe	Xinjiang	2020
190	XJ41	XJ	Jinghe	Xinjiang	2020
191	XJ42	XJ	Jinghe	Xinjiang	2020
192	XJ43	XJ	Jinghe	Xinjiang	2020
193	XJ44	XJ	Jinghe	Xinjiang	2020
194	XJ45	XJ	Jinghe	Xinjiang	2020
195	XJ46	XJ	Jinghe	Xinjiang	2020
196	XJ47	XJ	Jinghe	Xinjiang	2020
197	XJ48	XJ	Jinghe	Xinjiang	2020
198	XJ49	XJ	Jinghe	Xinjiang	2020
199	XJ50	XJ	Jinghe	Xinjiang	2020

## Sheet: Tab.S2
Tab. S2 The statistical parameters of OPLS-DA in different groups of LB samples
Model	R2X(cum)	R2Y(cum)	Q2(cum)	Group
Positive	0.311	0.964	0.904	NX vs NNX
	0.228	0.953	0.888	NX vs GS
	0.3	0.981	0.91	NX vs QH
	0.348	0.993	0.963	NX vs XJ
	0.321	0.99	0.961	XJ vs GS
	0.324	0.983	0.92	XJ vs QH
	0.343	0.997	0.968	GS vs QH
Neigative	0.402	0.98	0.963	NX vs NNX
	0.235	0.985	0.977	NX vs GS
	0.294	0.977	0.92	NX vs QH
	0.382	0.994	0.986	NX vs XJ
	0.332	0.989	0.984	XJ vs GS
	0.318	0.99	0.985	XJ vs QH
	0.25	0.982	0.951	GS vs QH
