# Supplementary material for: A comparative UHPLC-QTOF-MS/MS-based metabolomics approach reveals the metabolite profiling of wolfberry sourced from different geographical origins
Source: Food Chem X. 2024 Feb 10;21:101221. doi: 10.1016/j.fochx.2024.101221 (PMC10877177; doi:10.1016/j.fochx.2024.101221)
Supplement: Supplementary data 3 [file mmc3.xlsx]

## Sheet: Tab.S3
Tab. S3 Tentative identification of significant metabolites of LB in positive ion mode
NO	RT	Molecular formula	Tentative Identification	Class	Ion	Mass error (ppm)	m/z	Main MS/Ms fragments	AUC
									NX vs NNX	NX vs GS	NX vs XJ	NX vs QH	GS vs QH	GS vs XJ	XJ vs QH
N1	2.18553	C12H16O4	Ethyl dihydroferulate	Organic acids	M+NH4	-1.41	242.138	226.1074;178.0871;150.0906;110.0599;98.0534;81.0323;69.0319;60.0447;57.0339		0.903
N2	4.08	C20H24O8	Marmesin rhamnoside	Lignans and coumarins	M+H	28.38	393.166	393.1544;363.1439;85.0285	0.749		0.88	0.8		0.856
N3	4.91	C16H20O7	1-O-methyl-4-O-p-E-coumaroyl-α-L-rhamnopyranoside	Phenylpropanoids	M+H	8.63	325.141	178.0626;152.0695;122.0594	0.836		0.97	0.867		0.885
N4	5.31822	C14H21NO4	Methyl (2R)-[2-formyl-5- (methoxymethyl)-1H-pyrrol_x0002_1-yl]-4-methyl-pentanoate	Alkaloids	M+H	-2.10	268.154	268.1544;69.0303	0.781	0.779	0.843	0.727
N5	5.94312	C11H12N2O2	Tryptophan	Amino acids and derivatives	M+H	-0.89	205.097	176.0717;160.0999;134.0475;91.0398;78.0446;	0.851	0.816	0.91	0.843
N6	5.94312	C12H14O4	EthylE-ferulate	Organic acids	M+H	4.18	223.107	205.0947;131.0615;119.0569;55.0181	0.876
N7	6.17	C6H13NO3	Fagomine	Alkaloids	M+Na	14.16	170.081	170.0787;156.0757;131.0675;128.0452;					0.728		0.767
N8	6.18	C12H22N2O8	N2-Galacturonyl-L-lysine	Amino acids and derivatives	M+H	6.3	323.16	217.0976;147.1134	0.818	0.734	0.916	0.804
N9	7.11573	C10H13NO	2,3,4,5-Tetrahydro-6-(5-methyl-2-furanyl) pyridine	Alkaloids	M+H	1.3	164.107	164.1070;149.0965;134.0581;108.0808;94.0637;53.0376	0.807		0.921	0.804
N10	7.36	C15H20O3	1beta-Hydroxyalantolactone	Terpenoids	M+H	3.56	249.159	249.1485;175.1196;107.0844	0.896	0.86	0.932	0.903
N11	7.86048	C19H32O8	3-(2,4-Dihydroxy-2,6,6-trimethylcyclohexylidene)-1-methylprop-2-enyl-β-D-glucopyranoside	Terpenoids	M+Na	3.98	411.212	395.2151;305.1869;163.0383;135.0442	0.861		0.942	0.917
N12	7.96	C15H17N3O	Na-[(E)-Cinnamoyl]-N1-methylhistamine	Alkaloids	M+Na	2.22	278.138	278.1355;216.1081;161.1066;160.0718						0.904
N13	8.04	C21H32O8	Abscisic alcohol 11-glucoside	Terpenoids	M+H	24.5	413.227	326.1604;250.1467;97.0285;85.0269	0.761		0.97	0.884	0.82	0.918
N14	8.99	C12H17NO4	Methyl 4-[2-formyl-5-(hydroxy-methyl)-1H-pyrrol-1-yl]-butanoate	Alkaloids	M+H	-1.65	240.123	187.1227;162.0948;148.0737;53.0397						0.819
N15	9.36702	C16H12N2O2	Perlolyrine	Alkaloids	M+NH4	36.25	282.133	222.1085;153.0658;150.0550;135.0553	0.743		0.853
N16	10.63	C12H16N2O5	Tyrosyl-Serine	Amino acids and derivatives	M+Na	-0.51	291.095	230.0823;119.0468;				0.8	0.909	0.88
N17	10.91	C10H13NO2	1,2,3,4,5,6-Hexahydro-5-(1-hydroxyethylidene)-7H-cyclopenta[b]pyridin-7-one	Alkaloids	M+H	-8.6	180.102	138.0551;120.0802108.0451;80.0485	0.91	0.841	0.957	0.926
N18	11.892	C25H30O4	Kcazinol A	Flavonoids	M+H	-10.78	395.217	294.1338;238.1404;232.1367;93.0703;69.0328;55.0519	0.894	0.783	0.939	0.955	0.803
N19	11.9	C20H34O6	Lyciumionoside A	Terpenoids	M+Na	-4.74	393.223	202.1250;188.1063;127.0364;81.0348;55.0542					0.762
N20	11.9862	C29H32O15	3-O-(2-O-a-L-Rhamnopyranosyl-6-O-acetyl-β-D-glucopyranosyl)-6-hydroxyrubiadin	Phenylpropanoids	M+Na	33.68	643.184	643.1756;506.1462;481.1105;402.1670;185.0420;97.0260		0.777
N21	13.3217	C28H42N4O6	Kukoamines B	Alkaloids	M+H	-0.56	531.317	293.1803;222.1105;194.0788;165.0516;123.0412;58.0651	0.829	0.788		0.894
N22	13.88	C9H6O3	3 Hydroxycoumarin	Lignans and coumarins	M+H	-1.02	163.039	135.0447;89.0381;77.0386					0.785		0.912
N23	14.08	C10H8O4	7-hydroxy-6(hydroxymethyl)-2H-chromen-2-one	Alkaloids	M+NH4	-1.27	210.076	157.0833;132.0432;120.0466;104.0507;92.0502					0.806
N24	14.4429	C27H34O11	Arctiin	Lignans and coumarins	M+H	20.61	535.228	517.2079;71.0500	0.793
N25	15.28	C10H10O4	E-ferulic acid	Organic acids	M+H	-1.31	195.065	134.0362;106.0426;77.0379					0.773
N26	15.3845	C9H8O3	Z-p-coumaric acid	Lignans and coumarins	M+H	-3.02	165.054	123.0420;101.0390;77.0380;65.0378;55.0184				0.915	0.912
N27	15.3674	C23H32O13	lycibarbarphenylpropanoid F	Phenylpropanoids	M+NH4	-5.94	534.215	502.1919468.1708;147.0447;	0.805		0.867	0.862		0.788
N28	15.87	C16H18O9	Chlorogenic acid	Organic Acids	M+H	-0.95	355.102	193.0444;163.0342;145.0269;135.0417;117.0324							0.9
N29	16.7201	C10H12O3	coniferol	Phenylpropanoids	M+NH4	-1.86	198.112	131.0442;125.0835;96.0808;83.0709;70.0631;55.0412	0.827		0.9	0.833		0.767
N30	18.1238	C21H26O13	fabiatrin	Phenylpropanoids	M+Na	-0.36	509.126	509.1212;377.0843;347.0948;317.0843	0.864		0.959	0.908		0.896
N31	18.2779	C8H15NO4	N-Methylcalystegine B2	Alkaloids	2M+H	6.19	379.221	174.1195;173.1047;162.0824;73.0265	0.879	0.762	0.944	0.924		0.822
N32	19.91	C9H11NO2	Phenylalanine	Amino acids and derivatives	M+H	-1.75	166.086	148.0747;136.0752;135.0648;65.0378;53.0385				0.755
N33	20.4093	C31H43N3O11	lycibarbarspermidine C	Alkaloids	M+H	-1.06	634.296	634.2971;472.2410;220.0980;163.0383		0.753
N34	20.75	C7H9NO2	Ethyl 2-pyrrolecarboxylate	Alkaloids	M+H	-2.63	140.07	68.0444;67.0392					0.789
N35	21.23	C38H58O12	Hovenidulcioside A2	Terpenoids	M+H	-2.22	707.386	707.3909;545.3306;236.1228	0.854		0.904	0.882
N36	21.64	C37H51N3O16	Lycibarbarspermidine O	Alkaloids	M+H	-1.61	794.333	794.3342;634.2939;220.0966;163.0386							0.731
N37	23.0284	C18H19NO5	N-trans-Feruloyloctopamine	Amides	M+H	-0.39	330.134	284.1256;151.0588;107.0491			0.878				0.782
N38	24.3	C33H40O21	Quercetin 3-O-glucosyl-rutinoside	Flavonoids	M+H	-0.67	773.213	465.1036;429.0849;303.0446;222.1088;145.0493					0.909		0.876
N39	24.6547	C7H7NO2	5-Hydroxy-2-pyridyl-methyl ketone	Alkaloids	M+H	0.19	138.055	78.0338;66.0329;52.0330		0.889
N40	25.8615	C21H30O8	Scorzoside	Terpenoids	M+H	6.76	411.212	411.2154;203.1168;177.0990;55.0546	0.827	0.8	0.874	0.801
N41	26.0585	C13H18N2O3	4-Coumaroyl-2-hydroxyputrescine	Lignans and coumarins	M+Na	7.40	273.123	256.0955;160.0736;134.0604;70.0622			0.88			0.886	0.846
N42	26.57	C31H41N3O11	Lycibarbarspermidine N	Alkaloids	M+H	-0.8	632.281	472.2648;382.1475;220.0942;163.0395							0.782
N43	31.2541	C44H52N10O11	Lyciumins B	Peptides	M+NH4	-4.58	914.376	914.4081;878.3483;752.3261;470.2275			0.833	0.841	0.853
N44	31.54	C18H19NO4	N-cis-feruloyl-tyramine	Amides	M+H	-0.76	314.138	121.0650;103.0535					0.726
N45	32.37	C10H8O4	Scopoletin	Flavonoids	M+H	0.33	193.05	133.0285;122.0350;81.0353						0.887
N46	32.3839	C9H8O2	Cinnamic acid	Organic acids	M+H	-1.62	149.059	NO			0.92			0.914	0.853
N47	32.6921	C42H51N9O12	Lyciumins A	Peptides	M+Na	12.92	896.366	896.3517;634.3024;163.0385	0.755		0.88	0.736		0.878
N48	32.8	C17H17NO3	N-Z-p-coumaroyl-tyramine	Amides	M+H	-3.80	284.127	240.0974;147.0423;121.0672;119.0486;103.0525;91.0553;77.0380				0.756	0.752		0.817
N49	32.8119	C24H42O8	N-Docosahexaenoyl phenylalanine	Amino acids and derivatives	M+H	-21.7	476.306	352.2071;235.1143;222.1095;220.0931;161.1325	0.879			0.886
N50	33.02	C44H74O21	Lyciumoside VII	Terpenoids	M+Na	-7.49	961.426	961.4385;801.3963;619.3350;384.1779;163.0410							0.817
N51	33.34	C26H50NO7P	LysoPC(18:2(9Z,12Z)/0:0)	Lipids	M+H	-13.93	520.333	427.2189;268.1008;225.0761	0.901		0.965	0.931		0.882
N52	33.42	C18H19NO4	N-trans-feruloyl-tyramine	Amides	M+H	-0.31	314.139	177.0506;121.0669;117.0360103.0534;89.0373;77.0378							0.745
N53	33.565	C3H7NO2	5-Phenylvaleric acid	Organic acids	M+H	-1.31	179.106	119.0862;91.0628;79.0530	0.818		0.893
N54	34.03	C24H29NO9	N-Z-feruloyl-4-O-(β-D-glucopyranosyl) tyramine	Amides	M+H	-0.23	476.191	314.1363;222,1135;177.0553;					0.755
N55	34.4638	C11H12O5	E-sinapinic acid	Organic acids	M+H	-19.49	225.071	NO				0.737
N56	34.558	C13H17NO6	Dimethyl 2-[2-formyl-5-(methoxy_x0002_methyl)-1H-pyrrol-1-yl]-butane_x0002_dioate	Alkaloids	M+H	-1.63	284.112	255.1149;213.0560;69.0317;67.0168;55.0179	0.752	0.72	0.784	0.764
N57	35.11	C17H17NO4	N-cis-Caffeoyltyramine	Amides	M+H	-1.58	300.123	242.0744;163.0382;135.0424;103.0537;91.0529;77.0381	0.912	0.89	0.938	0.899
N58	35.51	C10H11NO	Tryptophol	Amino acids and derivatives	M+H	-0.54	162.091	162.0943;144.0800;118.0630;106.0642;77.0381;51.0227	0.877		0.948
N59	35.5166	C17H17NO3	N-E-p-coumaroyl-tyramine	Amides	M+H	-0.44	284.128	183.0696;147.0446;121.0637;119.0491;103.0530;91.0548;77.0387				0.75	0.752		0.753
N60	35.57	C15H19N3O4	Threony-tryptophan	Amino acids and derivatives	M+H	-8.12	306.133	215.0885;144.0748;132.0793	0.884		0.962	0.895
N61	35.6193	C28H37N3O8	Lyrium spermidine A	Alkaloids	2M+H	4.57	1087.53	1087.5254;925.4875;191.0682	0.832			0.899
N62	35.7	C53H84O23	Araloside C	Terpenoids	M+H	-3.83	1089.54	1089.5399;787.4264;129.0562				0.92	0.825
N63	37.3054	C16H18O9	Scopolin	Flavonoids	M+H	1.67	355.117	193.0501;151.0373		0.746
N64	38.58	C22H20O9	6-(3,4-dihydroxy-6methy-5-oxooxan-2-yl)-5,7-dihydroxy-2-(3-methoxyphenyl)-4H-chromen-4-one	Flavonoids	M+H	-0.53	429.118	385.0891;325.0655;175.0340;131.0487		0.999	0.94		0.978	0.954	0.936
N65	39.3081	C12H17NO	N, N-Diethylbenzeneacetamide	Amides	M+H	-1.33	192.138	91.053	0.904	0.831		0.943
N66	39.43	C17H14O5	Apigenin 7,4'-dimethyl ether	Flavonoids	M+H	-0.35	299.091	284.0682;256.0699;166.0281		0.99
N67	39.63	C13H20O	2,4,5,7alpha-Tetrahydro-1,4,4,7a-tetramethyl-1H-inden-2-ol	others	M+H	-0.71	193.159	133.1	0.902		0.994	0.97	0.991	0.998
N68	39.68	C15H29NO3	Tridecanoylglycine	Amino acids and derivatives	M+H	9.25	272.258	131.0865;82.0295;57.0687	0.849		0.904	0.916	0.942	0.908
N69	40.52	C16H12O5	Maackiain	Flavonoids	M+H	0.31	285.076	270.0741;171.0441	0.901	0.756	1	0.991	0.957	0.963
N70	41.0028	C15H14O4	2-phenyl-3,4-dihydro-2H-1-benzopyran-3,5,7-triol	Phenylpropanoids	M+H	-0.49	259.096	198.0679;128.0627		0.802			0.755	0.803
N71	41.53	C28H38O13	(+)-Lyoniresinol-3α-O-β-D-Glucopyranoside	Lignans and coumarins	M+H	7.28	583.254	583.3525;402.1673;251.1126	0.91	0.768	0.984	0.967	0.958	0.963
N72	41.5761	C22H22O4	Cyclokievitone hydrate	Flavonoids	M+H	0.26	373.128	341.1018;300.0602;271.0626;175.0395		0.968			0.959
N73	41.59	C21H41NO	N-(14-Methylhexadecanoyl)pyrrolidine	Alkaloids	M+Na	-4.52	346.295	256.2613;174.1137;57.0690			1			0.999
N74	41.83	C13H22O2	Cepanone	others	M+Na	-1.94	228.195	142.0779;128.0630;55.0541	0.897		0.978	0.931	0.996	0.988
N75	42.04	C16H33NO3	N,N-bis(2-hydroxyethyl)dodecanamide	Amides	M+H	-0.53	288.253	106.0853;71.0851;57.0721							0.951
N76	42.1239	C28H38O6	Withanolide A	Sterols,Steroids and steroid derivatives	M+NH4	-0.38	488.3	197.1410;67.0532;55.0541;	0.79		0.939	0.956	0.942	0.937
N77	43.6	C33H56O14	S)-Nerolidol 3-O-[a-L-rhamnopyranosyl-(1->4)-a-L-rhamnopyranosyl-(1->6)-b-D-glucopyranoside]	Flavonoids	M+H	-4.03	677.372	677.3705;515.3714;457.1974;277.0867					0.908
N78	45.2993	C30H42O6	Lyciumsubstanz A	Sterols,Steroids and steroid derivatives	M+NH4	4.95	516.353	470.3403;453.3387;452.3342;311.2544;158.0811;152.0701;142.0854;136.0729	0.889	0.827	0.954	0.882
N79	47.28	C28H56NO7P	LysoPC(20:1(11Z)/0:0)	Lipids	M+H	-0.56	550.386	532.3708;184.0739;104.1084;86.0982							0.901
N80	47.7045	C14H24O4	L-Monomethyl succinate	Terpenoids	M+H	22.37	257.18	NO		0.903	0.936		0.981	0.944
N81	52.32	C41H64N8O9	Glabrin C	Organic acids	M+H	3.32	813.512	813.5087;518.2896;184.0764	0.79		0.904			0.84	0.81
N82	52.6	C40H56O3	Mutatoxanthin	Terpenoids	M+H	5.53	585.451	207.1724;189.1603;163.1134;147.1160;133.0982;121.0982;81.0695					0.775		0.828
N83	53.87	C33H56O10	Cholestane-3,7,12,25-tetrol-3-glucuronide	Sterols,Steroids and steroid derivatives	M+H	-13.7	613.386	NO		0.758			0.951		0.861
N84	53.902	C35H58O6	Isofucosterol glucoside	Sterols,Steroids and steroid derivatives	M+Na	0.19	597.413	597.4121;506.5603;341.3579;312.3238;175.1505	0.85		0.954	0.929	0.961	0.968
N85	53.95	C45H88NO10P	PS(15:0/24:0)	Lipids	M+H	26.05	834.6436;	NO		0.906			0.979	0.98
N86	53.98	C37H64O5	Tripoxyrollin	Organic acids	M+H	-2.43	589.481	515.4529;251.2011;97.0653	0.839		0.967			0.899	0.859
N87	55.0063	C28H46O4	Stearyl ferulate	Organic acids	M+H	-5.99	447.344	447.3424;209.0911;125.0573;105.053171.0850;57.0695	0.819	0.936	0.801
N88	55.02	C27H44O2	25-Hydroxytachysterol3	Sterols,Steroids and steroid derivatives	M+H	-1.22	401.341	339.3004;55.0536	0.947	0.911	0.992	0.942
N89	56.3672	C20H28O2	Diterpene sugiol	Terpenoids	2M+H	-2.75	601.407	NO			0.863
N90	56.49	C40H56O	Beta-Cryptoxanthin	Terpenoids	M+NH4	-3.23	570.449	243.2104;59.0512						0.848
N91	56.7525	C35H60O6	β-Sitosterol β-D-glucopyranoside	Sterols,Steroids and steroid derivatives	M+Na	0.54	599.428	599.4227;147.1147;135.1188;109.0997			0.926			0.911	0.819
N92	58.19	C16H32O2	Palmitic acid	Organic acids	M+H	-0.60	257.247	256.2635;88.0757						0.942	0.857
N93	59.18	C42H70O15	Goyaglycoside h	Sterols,Steroids and steroid derivatives	M+H	34.37	815.507	815.5069;335.2535;184.0744152.0695	0.909	0.892	0.947	0.917
N94	59.7998	C31H52O	(3beta,22R,23R,24S)-3,22,23-Trihydroxystigmastan-6-one	Sterols,Steroids and steroid derivatives	M+Na	-0.77	463.378	445.3701;175.1103;159.1169;149.0927;145.1010;105.0682;97.09	0.821		0.942	0.851
N95	60.8784	C30H50O	Citrostadienol	Sterols,Steroids and steroid derivatives	M+H	-7.44	427.377	159.1128;97.0994;87.1476;67.0568;55.0542	0.77	0.953	0.874		0.989		0.898
N96	61.3	C10H12O2	3-(4-Methoxyphenyl)-2-propen-1-ol	Organic acids	M+H	-1.04	165.091	115.0560;107.0489			0.924				0.813
N97	64.58	C18H30O3	(9S,10E,12Z,15Z)-9-Hydroxy-10,12,15-octadecatrienoic acid	Organic acids	M+H	-1.23	295.226	109.1012;95.0843;81.0690;55.0529							0.827
N98	73.14	C29H46O	5-Dehydroavenasterol	Sterols,Steroids and steroid derivatives	M+H	0.77	411.362	411.3622;119.0883;95.0844							0.832
