# Supplementary material for: A comparative UHPLC-QTOF-MS/MS-based metabolomics approach reveals the metabolite profiling of wolfberry sourced from different geographical origins
Source: Food Chem X. 2024 Feb 10;21:101221. doi: 10.1016/j.fochx.2024.101221 (PMC10877177; doi:10.1016/j.fochx.2024.101221)
Supplement: Supplementary data 4 [file mmc4.xlsx]

## Sheet: Tab.S4
Tab. S4 Tentative identification of significant metabolites of LB in negative ion mode
NO	RT	Molecular formula	Tentative Identification	Class	Ion	Mass error (ppm)	m/z	Main MS/Ms fragments	AUC
									NX vs NNX	NX vs GS	NX vs XJ	NX vs QH	GS vs QH	GS vs XJ	XJ vs QH
N1	1.23037	C7H14O8	2,3,4,5,6,7-Hexahydroxyheptanoic acid	Organic acids	M-H	-4.76	225.061	89.0244			1			1	1
N2	1.31612	C5H10N2O3	L-Glutamine	Amino acids and derivatives	M-H	-0.68	145.062	74.0247;68.0131		0.9976			1	0.958
N3	1.54742	C6H8O7	Isocitric acid	Organic acids	M-H	-1.14	191.075	99.0090;72.9938;59.0120		0.9432	0.803			1	0.780816
N4	2.07902	C6H12O6	mannose	others	M-H2O-H	-1.97	161.045	73.0261;71.0097;65.0055			0.983673			0.998367	0.993
N5	3.08133	C4H6O4	Succinic acid	Organic acids	M-H	-1.51	117.019	NO		0.7586	0.916735				0.913878
N6	4.03262	C6H6O6	Dehydroascorbic acid	Organic acids	M-H	-2.76	173.009	111.0100;89.0324;85.0211;57.0348	0.830067	1	0.915714		0.946
N7	9.22537	C2H2O4	Oxalic acid	Organic acids	2M-H	-4.41	178.977	90.9971	0.904497	0.97	0.998367	0.8958
N8	11.6764	C7H6O3	p-Hydroxybenzoic acid	Organic acids	M-H	-2.76	137.024	109.0281;108.0180;91.0193					0.908
N9	14.8133	C20H20O4	E)-2',4,4'-Trihydroxy-3-prenylchalcone	Phenylpropanoids	M-H	4.47	323.134	148.010;119.0482;					0.7176
N10	15.85	C18H28O17	b-D-Glucuronopyranosyl-(1->3)-a-D-galacturonopyranosyl-(1->2)-L-rhamnose	Flavonoids	M-H	2.98	515.139	233.0685;151.0528;87.0070;71.0124		0.912				0.999
N11	18.83	C9H8O4	Caffeic acid	Organic acids	M-H	-2.63	179.035	134.0360;117.0345;108.0205	0.912483	0.9636	0.996735	0.8384
N12	19.8428	C25H33N3O6	N1-Caffeoyl-N3-dihydrocaffeoyl spermidine	Alkaloids	M-2H	-1.86	234.611	178.0509;160.0368;135.0434;93.0333	0.74		0.960408			0.982449	0.923673
N13	20.0743	C6H7NO2	2-Formyl-5-hydroxymethylpyrrole	Alkaloids	M-H	-2.78	124.04	94.0305;66.0344		0.924		0.756
N14	21.1198	C31H43N3O11	lycibarbarspermidine B	Alkaloids	M-H	-3.49	632.28	470.2296;334.1771;291.1714;135.0440					0.8372
N15	24.676	C37H53N3O16	lycibarbarspermidine F	Alkaloids	M-H	-3.28	794.333	632.2833;470.2209					0.7872	0.852245
N16	25.88	C22H30O14	Lycibarbarphenylpropanoids C	Phenylpropanoids	M-H	-3.30	517.155	216.0443;193.0506;175.0352;134.0337113.0241					0.7708
N17	33.288	C17H20O9	Methyl cholorogenate	Organic acids	M-H	-2.57	367.103	161.0244;135.0437;127.0321;117.0328		0.9212
N18	33.2966	C17H22O9	Sinapaldehyde glucoside	Flavonoids	M-H	-3.26	369.108	NO		0.9536			0.854	0.935102
N19	35.0792	C10H8O3	10-Hydroxy-2,8-decadiene-4,6-diynoic acid	Organic acids	M-H	-2.66	175.04	117.0327;105.0235;71.0107		0.964			0.843
N20	35.3	C15H16N2O5	Indole-3-acetylglutamic acid	Amino acids and derivatives	M-H	-3.03	303.098	158.0607;116.0516;74.0110					0.968
N21	35.7562	C51H86O23	Melongoside P	Amides	M-H	-2.12	1065.55	1065.5448;903.4880;595.3917;113.0244					0.8404
N22	37.4191	C9H10O3	Phloretic acid	Organic acids	M-H	-2.51	165.055	145.0290;117.0366	0.892886	0.9776		0.8408	0.806
N23	38.52	C20H18O9	5-Hydroxy-3,3',7,8-tetramethoxy-4',5'-methylenedioxyflavone	Flavonoids	M-H	-3.15	401.087	179.0350;167.0616		1			0.986	1
N24	38.7732	C36H36N2O8	Cannabisin F	Amides	M-H	-3.15	623.238	471.1753;460.1772;445.1544;417.1537					0.9036
N25	42.89	C26H50NO7P	LysoPC(18:2(9Z,12Z))	Lipids	M+FA-H	-3.76	564.329	371.1351;279.2272;242.0798		0.942			0.822
N26	42.97	C17H26O5	3-Hydroxy-6,8-dimethoxy-7(11)-eremophilen-12,8-olide	Flavonoids	M-H	8.04	309.173	309.1707;183.0127		1			0.996	1
N27	49.1673	C18H32O2	Linoleic acid	Organic acids	M-H	-5.21	279.223	NO			0.947755			0.942041	0.957959
N28	50.1958	C30H42O5	Lyciumsubstanz B	Sterols,Steroids and steroid derivatives	M-H	-7.93	481.292	134.0354;95.0507;84.0503;71.0174		0.9712
N29	51.1814	C35H54O7	18-Dehydroursolic acid 3-arabinoside	Terpenoids	M-H	-3.19	585.363	173.0780;145.0494;127.0405;101.0594					0.9756
N30	52.1071	C33H54O8	Asparagoside A	Sterols,Steroids and steroid derivatives	M-H	-2.51	577.373	531.3267;503.3194;444.2962;359.2205			0.919388				0.972653
N31	52.3128	C18H34O2	Oleic acid	Organic acids	M-H	-1.31	281.248	195.1297;114.063797.0626;59.0126							1
N32	52.72	C24H46O6	Sorbitan stearate	Organic acids	M-H	-2.92	429.303	323.2972;84.0232;71.0147;59.0109
N33	53.74	C33H44O3	7',8'-Dihydro-8'-hydroxycitraniaxanthin	Terpenoids	M-H	-7.29	487.318	460.2925;311.1646;195.1038	0.91	0.939	0.938	0.888
N34	53.91	C35H58O6	Isofucosterol glucoside	Sterols,Steroids and steroid derivatives	M-H	-16.65	595.375	505.3189;255.2305;145.0506;83.0508			0.993469				0.986122
N35	54.2154	C18H36O2	Stearic acid	Organic acids	M-H	-2.73	283.263	83.0501			1			1	1
N36	54.54	C40H80O13P2	PGP(16:0/18:0)	Lipids	M-H	22.03	829.518	829.5038;281.2439;255.2292	0.903	0.899	0.957	0.905
N37	54.5753	C15H22O	Solavetivone	Terpenoids	2M-H	-3.16	435.31	135.0798;120.0572;81.0328			0.877551
N38	54.59	C39H74NO10P	PS(15:0/18:1(11Z))	Lipids	M-H	-2.36	746.496	548.4810;281.2626;255.2329			0.935			0.959	0.972
N39	55.42	C47H80O19	Momordicoside B	Sterols,Steroids and steroid derivatives	M-H	2.47	947.547	415.1461;397.1302;379.1186;89.0257	0.893	0.958	0.952
N40	55.66	C36H60O8	Soyasapapogenol B 24-O-b-D-glucoside	Terpenoids	M-H	-2.71	619.42	562.3511;324.2822;255.2118	0.949			0.938
N41	56.3148	C25H48O2	4,6-Pentacosanedione	others	M-H	-3.58	379.357	364.3327;69.0346							0.957347
N42	57.4029	C20H40O2	Arachidic acid	Organic acids	M-H	-2.96	311.295	109.0659;59.0142			0.993878			1	0.998367
N43	57.9086	C29H48O	Stigmasterol	Sterols,Steroids and steroid derivatives	M-H	-4.35	411.347	367.3519;111.0832;72.0519;56.9995	0.81255	0.8656
N44	58.03	C45H79O13P	1,2-Bis(9Z,12Z)-octadecadienoyl-sn-glycero-3-phospho-1D-myo-inositol	Lipids	M-H	-4.06	804.573	744.5674;391.2251;255.2329			1			0.999	0.986
N45	60.2486	C24H48O3	Cerebronic acid	Organic Acids	M-H	-3.63	383.352	355.3225;71.0138					0.7996
N46	60.9	C48H78O17	Oleanolic acid 3-[rhamnosyl-(1->4)-glucosyl-(1->6)-glucoside]	Terpenoids	M-H	9.89	925.563	397.1317;379.1244;235.0797	0.901		0.996	0.893		0.976
N47	62.0569	C30H52O	Cycloartanol	Sterols,Steroids and steroid derivatives	M-H2O-H	-38.70	409.367	329.3218;71.0489;57.0344		0.78			0.754	0.98	0.83102
N48	62.49	C22H44O2	behenic acid	Organic acids	M-H	-2.50	339.326	80.9653;55.0181			0.993			1	0.965
N49	64.7821	C25H44O4	L-Dimethyl glutarate	Terpenoids	M-H	-31.85	407.304	NO			0.990204				0.936327
N50	64.7907	C31H52O	24-Ethyl-4α-methylcholesta7,24-dien-3β-ol	Sterols,Steroids and steroid derivatives	M-H	-37.93	439.378	151.113				0.8164
N51	65.9648	C27H45NO3	Solanocardinol	Sterols,Steroids and steroid derivatives	2M-H	-8.36	861.639	825.6625;282.2245;265.2097	0.817181		0.978571			0.961	0.981224
